# Supplementary material for: Influence of Surface Corona Discharge Process on Functional and Antioxidant Properties of Bio-Active Coating Applied onto PLA Films
Source: Antioxidants (Basel). 2023 Apr 1;12(4):859. doi: 10.3390/antiox12040859 (PMC10135253; doi:10.3390/antiox12040859)
Supplement: Supplementary file 1 [file antioxidants-12-00859-s001.zip]

Archive with 2 entries (2 files):
- IMG_8986.MOV
- Supplementary data - Nativia NTSS - EU.pdf
